# Supplementary material for: Laser Irradiation and Property Correlation in Double-Lasing Processes on Laser-Induced Graphene Electrodes
Source: Nanomaterials (Basel). 2025 Feb 21;15(5):333. doi: 10.3390/nano15050333 (PMC11901533; doi:10.3390/nano15050333)
Supplement: Supplementary file 1 [file nanomaterials-15-00333-s001.zip]

Archive with 1 entries (1 files):
- nanomaterials-3495573-supplementary.pdf
